# Supplementary material for: Pan-genome analysis and abiotic stress expression of the SWEET gene family in Brassica napus
Source: Front Plant Sci. 2026 May 26;17:1846550. doi: 10.3389/fpls.2026.1846550 (PMC13246404; doi:10.3389/fpls.2026.1846550)
Supplement: Supplementary file 1 [file DataSheet1.zip]

Archive with 6 entries (6 files):
- Figure S2.pdf
- Table S1.xls
- Table S2.xls
- Table S3.xls
- Table S4.xls
- Figure S1.pdf
