# Supplementary material for: Pan-genome analysis and abiotic stress expression of the SWEET gene family in Brassica napus
Source: Front Plant Sci. 2026 May 26;17:1846550. doi: 10.3389/fpls.2026.1846550 (PMC13246404; doi:10.3389/fpls.2026.1846550)
Supplement: Supplementary file 1 [file DataSheet1.zip › Table S1.xls]

## Sheet: Sheet1
Table S1. List of BnSWEET genes identified across the Brassica napus pan-genome
BnSWEET1	BnaA01G0144600SL
BnSWEET2	BnaA01G0141800WE
BnSWEET2	BnaA01G0188400NO
BnSWEET2	BnaA01G0144400TA
BnSWEET2	BnaA01G0168000QU
BnSWEET2	BnaA01G0222300ZS
BnSWEET2	BnaA01G0215000GG
BnSWEET2	BnaA01G0219600ZY
BnSWEET2	BnaA01G0192800SL
BnSWEET3	BnaA01G0253600WE
BnSWEET3	BnaA01G0287300NO
BnSWEET3	BnaA01G0258600TA
BnSWEET3	BnaA01G0269200QU
BnSWEET3	BnaA01G0340500ZS
BnSWEET3	BnaA01G0325600GG
BnSWEET3	BnaA01G0330000ZY
BnSWEET3	BnaA01G0304000SL
BnSWEET4	BnaA01G0264600WE
BnSWEET4	BnaA01G0298900NO
BnSWEET4	BnaA01G0270300TA
BnSWEET4	BnaA01G0280000QU
BnSWEET4	BnaA01G0352000ZS
BnSWEET4	BnaA01G0336400GG
BnSWEET4	BnaA01G0341100ZY
BnSWEET4	BnaA01G0315300SL
BnSWEET5	BnaA02G0046900WE
BnSWEET5	BnaA02G0046500NO
BnSWEET5	BnaA02G0021100TA
BnSWEET5	BnaA02G0044700QU
BnSWEET5	BnaA02G0046800ZS
BnSWEET5	BnaA02G0042800GG
BnSWEET5	BnaA02G0046400ZY
BnSWEET5	BnaA02G0043600SL
BnSWEET6	BnaA02G0140900WE
BnSWEET6	BnaA02G0140400NO
BnSWEET6	BnaA02G0104800TA
BnSWEET6	BnaA02G0140800ZS
BnSWEET6	BnaA02G0136600GG
BnSWEET6	BnaA02G0165000ZY
BnSWEET6	BnaA02G0143700SL
BnSWEET7	BnaA02G0344800WE
BnSWEET7	BnaA02G0338900NO
BnSWEET7	BnaA02G0307000TA
BnSWEET7	BnaA02G0334500QU
BnSWEET7	BnaA02G0347200ZS
BnSWEET7	BnaA02G0328500GG
BnSWEET7	BnaA02G0364100ZY
BnSWEET7	BnaA02G0341800SL
BnSWEET8	BnaA03G0070700WE
BnSWEET8	BnaA03G0054600NO
BnSWEET8	BnaA03G0039500TA
BnSWEET8	BnaA03G0050100QU
BnSWEET8	BnaA03G0052200ZS
BnSWEET8	BnaA03G0011700GG
BnSWEET8	BnaA03G0072100ZY
BnSWEET8	Bnascaffold2862G0049100SL
BnSWEET9	BnaA03G0158700WE
BnSWEET9	BnaA03G0143700NO
BnSWEET9	BnaA03G0126600TA
BnSWEET9	BnaA03G0138500QU
BnSWEET9	BnaA03G0143200ZS
BnSWEET9	BnaA03G0100700GG
BnSWEET9	BnaA03G0165800ZY
BnSWEET9	BnaA03G0068300SL
BnSWEET10	BnaA03G0204300WE
BnSWEET10	BnaA03G0189200NO
BnSWEET10	BnaA03G0171800TA
BnSWEET10	BnaA03G0181800QU
BnSWEET10	BnaA03G0190100ZS
BnSWEET10	BnaA03G0146400GG
BnSWEET10	BnaA03G0211500ZY
BnSWEET10	BnaA03G0114600SL
BnSWEET11	BnaA03G0267900WE
BnSWEET11	BnaA03G0251000TA
BnSWEET11	BnaA03G0245800QU
BnSWEET11	BnaA03G0256800ZS
BnSWEET11	BnaA03G0208100GG
BnSWEET11	BnaA03G0277800ZY
BnSWEET11	BnaA03G0179500SL
BnSWEET12	BnaA03G0359000WE
BnSWEET12	BnaA03G0344100NO
BnSWEET12	BnaA03G0339700TA
BnSWEET12	BnaA03G0335500QU
BnSWEET12	BnaA03G0346900ZS
BnSWEET12	BnaA03G0296700GG
BnSWEET12	BnaA03G0361700ZY
BnSWEET12	BnaA03G0265900SL
BnSWEET13	BnaA03G0439200WE
BnSWEET13	BnaA03G0424600NO
BnSWEET13	BnaA03G0419800TA
BnSWEET13	BnaA03G0414700QU
BnSWEET13	BnaA03G0430600ZS
BnSWEET13	BnaA03G0377700GG
BnSWEET13	BnaA03G0441900ZY
BnSWEET13	BnaA03G0346700SL
BnSWEET14	BnaA03G0488500WE
BnSWEET14	BnaA03G0475800NO
BnSWEET14	BnaA03G0468800TA
BnSWEET14	BnaA03G0465700QU
BnSWEET14	BnaA03G0483000ZS
BnSWEET14	BnaA03G0429500GG
BnSWEET14	BnaA03G0495200ZY
BnSWEET14	BnaA03G0397900SL
BnSWEET15	BnaA04G0108600WE
BnSWEET15	BnaA04G0064300NO
BnSWEET15	BnaA04G0068900TA
BnSWEET15	BnaA04G0105700QU
BnSWEET15	BnaA04G0115900ZS
BnSWEET15	BnaA04G0063700GG
BnSWEET15	BnaA04G0035300ZY
BnSWEET16	BnaA05G0321700NO
BnSWEET16	BnaA05G0340200TA
BnSWEET16	BnaA05G0307500QU
BnSWEET16	BnaA05G0404800ZS
BnSWEET16	BnaA05G0298500GG
BnSWEET16	BnaA05G0364600ZY
BnSWEET16	BnaA05G0337000SL
BnSWEET17	BnaA05G0375900NO
BnSWEET17	BnaA05G0402200TA
BnSWEET18	BnaA06G0148100WE
BnSWEET18	BnaA06G0148500NO
BnSWEET18	BnaA06G0148100TA
BnSWEET18	BnaA06G0148000QU
BnSWEET18	BnaA06G0152000ZS
BnSWEET18	BnaA06G0146300GG
BnSWEET18	BnaA06G0147200ZY
BnSWEET18	BnaA06G0151100SL
BnSWEET19	BnaA06G0160500WE
BnSWEET19	BnaA06G0160300NO
BnSWEET19	BnaA06G0160400TA
BnSWEET19	BnaA06G0159500QU
BnSWEET19	BnaA06G0165000ZS
BnSWEET19	BnaA06G0158500GG
BnSWEET19	BnaA06G0159100ZY
BnSWEET19	BnaA06G0164100SL
BnSWEET20	BnaC09G0203300WE
BnSWEET20	BnaA06G0254700QU
BnSWEET20	BnaA06G0266300ZS
BnSWEET20	BnaA06G0260100ZY
BnSWEET20	BnaC03G0437000SL
BnSWEET21	BnaA06G0354800WE
BnSWEET21	BnaA06G0324900NO
BnSWEET21	BnaA06G0296500TA
BnSWEET21	BnaA06G0311400QU
BnSWEET21	BnaA06G0322900ZS
BnSWEET21	BnaA06G0310700GG
BnSWEET21	BnaA06G0317100ZY
BnSWEET21	BnaA06G0309300SL
BnSWEET22	BnaA06G0410200WE
BnSWEET22	BnaA06G0378500NO
BnSWEET22	BnaA06G0349600TA
BnSWEET22	BnaA06G0363800QU
BnSWEET22	BnaA06G0378900ZS
BnSWEET22	BnaA06G0369600GG
BnSWEET22	BnaA06G0371700ZY
BnSWEET22	BnaA06G0364600SL
BnSWEET23	BnaA07G0108100TA
BnSWEET23	BnaA07G0075400QU
BnSWEET23	BnaA07G0113100ZS
BnSWEET23	BnaA07G0086600GG
BnSWEET23	BnaA07G0066600ZY
BnSWEET24	BnaA08G0088800WE
BnSWEET24	BnaA08G0066300NO
BnSWEET24	BnaA08G0093300TA
BnSWEET24	BnaA08G0088900QU
BnSWEET24	BnaA08G0095800ZS
BnSWEET24	BnaA08G0087300GG
BnSWEET24	BnaA08G0088300SL
BnSWEET25	BnaA08G0156700WE
BnSWEET25	BnaA08G0144600NO
BnSWEET25	BnaA08G0161100TA
BnSWEET25	BnaA08G0169400QU
BnSWEET25	BnaA08G0174000ZS
BnSWEET25	BnaA08G0170600GG
BnSWEET25	BnaA08G0169400ZY
BnSWEET25	BnaA08G0164800SL
BnSWEET26	BnaA08G0222300WE
BnSWEET26	BnaA08G0211800NO
BnSWEET26	BnaA08G0227500TA
BnSWEET26	BnaA08G0235600QU
BnSWEET26	BnaA08G0243500ZS
BnSWEET26	BnaA08G0254500GG
BnSWEET26	BnaA08G0236200ZY
BnSWEET27	BnaA09G0063200WE
BnSWEET27	BnaC09G0003300NO
BnSWEET27	BnaA09G0057000TA
BnSWEET27	BnaA09G0063600QU
BnSWEET27	BnaA09G0071300ZS
BnSWEET27	BnaA09G0071900GG
BnSWEET27	BnaA09G0070100ZY
BnSWEET27	BnaA09G0077800SL
BnSWEET28	BnaA09G0241800WE
BnSWEET28	BnaA09G0187800NO
BnSWEET28	BnaA09G0231400TA
BnSWEET28	BnaA09G0240100QU
BnSWEET28	BnaA09G0254100ZS
BnSWEET28	BnaA09G0247500GG
BnSWEET28	BnaA09G0244800ZY
BnSWEET28	BnaA09G0294900SL
BnSWEET29	BnaA10G0079300WE
BnSWEET29	BnaA10G0010100NO
BnSWEET29	BnaA10G0071300TA
BnSWEET29	BnaA10G0071200QU
BnSWEET29	BnaA10G0081700ZS
BnSWEET29	BnaA10G0077500GG
BnSWEET29	BnaA10G0051000ZY
BnSWEET29	BnaA10G0047100SL
BnSWEET30	BnaA10G0092200TA
BnSWEET30	BnaA10G0089100QU
BnSWEET30	BnaA10G0097200ZS
BnSWEET31	BnaA10G0220300WE
BnSWEET31	BnaA10G0167800NO
BnSWEET31	BnaA10G0218400TA
BnSWEET31	BnaA10G0216400QU
BnSWEET31	BnaA10G0224200ZS
BnSWEET31	BnaA10G0218500GG
BnSWEET31	BnaA10G0202100ZY
BnSWEET31	BnaA10G0188000SL
BnSWEET32	BnaA01G0066700WE
BnSWEET32	BnaC01G0091600NO
BnSWEET32	BnaC01G0112500TA
BnSWEET32	BnaC01G0098500QU
BnSWEET32	BnaC01G0184700ZS
BnSWEET32	BnaC01G0170400GG
BnSWEET32	BnaC01G0112400ZY
BnSWEET32	BnaC01G0164700SL
BnSWEET33	BnaC01G0223300WE
BnSWEET33	BnaC05G0298500NO
BnSWEET33	BnaC01G0211800TA
BnSWEET33	BnaC01G0187600QU
BnSWEET33	BnaC01G0282500ZS
BnSWEET33	BnaC01G0261800GG
BnSWEET33	BnaC01G0202600ZY
BnSWEET33	BnaC01G0251800SL
BnSWEET34	BnaC01G0353100WE
BnSWEET34	BnaC01G0303800NO
BnSWEET34	BnaC01G0342000TA
BnSWEET34	BnaC01G0309700QU
BnSWEET34	BnaC01G0420800ZS
BnSWEET34	BnaC01G0388900GG
BnSWEET34	BnaC01G0335000ZY
BnSWEET34	BnaC01G0402600SL
BnSWEET35	BnaC01G0367900WE
BnSWEET35	BnaC01G0319100NO
BnSWEET35	BnaC01G0350800TA
BnSWEET35	BnaC01G0325100QU
BnSWEET35	BnaC01G0436500ZS
BnSWEET35	BnaC01G0405400GG
BnSWEET35	BnaC01G0350100ZY
BnSWEET35	BnaC01G0417800SL
BnSWEET36	BnaC02G0046800WE
BnSWEET36	Bnascaffold1876G0007700NO
BnSWEET36	BnaC08G0262800QU
BnSWEET36	BnaC02G0053500ZS
BnSWEET36	BnaC02G0038600GG
BnSWEET37	BnaC02G0168900WE
BnSWEET37	BnaC02G0131300NO
BnSWEET37	BnaC02G0099400TA
BnSWEET37	BnaC02G0132800QU
BnSWEET37	BnaC02G0178500ZS
BnSWEET37	BnaC02G0162800GG
BnSWEET37	BnaC02G0015800ZY
BnSWEET38	BnaC02G0451500WE
BnSWEET38	BnaC02G0419000NO
BnSWEET38	BnaC02G0368800TA
BnSWEET38	BnaC02G0439800QU
BnSWEET38	BnaC02G0467600ZS
BnSWEET38	BnaC02G0428400GG
BnSWEET38	BnaC02G0306800ZY
BnSWEET38	BnaC02G0349300SL
BnSWEET39	BnaC03G0004100WE
BnSWEET39	Bnascaffold2463G0014300NO
BnSWEET39	BnaC03G0023300TA
BnSWEET39	BnaC03G0052700QU
BnSWEET39	BnaC03G0060100ZS
BnSWEET39	BnaC03G0058700GG
BnSWEET39	BnaC09G0587800ZY
BnSWEET39	Bnascaffold1836G0050800SL
BnSWEET40	BnaC03G0106200WE
BnSWEET40	BnaC03G0093100NO
BnSWEET40	BnaC03G0126600TA
BnSWEET40	BnaC03G0157800QU
BnSWEET40	BnaC03G0166300ZS
BnSWEET40	BnaC03G0163100GG
BnSWEET40	BnaC03G0091100ZY
BnSWEET40	BnaC03G0050500SL
BnSWEET41	BnaC03G0161100WE
BnSWEET41	BnaC03G0148200NO
BnSWEET41	BnaC03G0181800TA
BnSWEET41	BnaC03G0212500QU
BnSWEET41	BnaC03G0223600ZS
BnSWEET41	BnaC03G0218100GG
BnSWEET41	BnaC03G0148300ZY
BnSWEET41	BnaC03G0104500SL
BnSWEET42	BnaC03G0239000WE
BnSWEET42	BnaC03G0225200NO
BnSWEET42	BnaC03G0264500TA
BnSWEET42	BnaC03G0291200QU
BnSWEET42	BnaC03G0304300ZS
BnSWEET42	BnaC03G0299800GG
BnSWEET42	BnaC03G0241500ZY
BnSWEET42	BnaC03G0182500SL
BnSWEET43	BnaC03G0350100WE
BnSWEET43	BnaC03G0338000NO
BnSWEET43	BnaC03G0351200TA
BnSWEET43	BnaC03G0402200QU
BnSWEET43	BnaC03G0418600ZS
BnSWEET43	BnaC03G0409700GG
BnSWEET43	BnaC03G0351000ZY
BnSWEET43	BnaC03G0292300SL
BnSWEET44	BnaC03G0475300WE
BnSWEET44	BnaC03G0461200NO
BnSWEET44	BnaC03G0498700TA
BnSWEET44	BnaC03G0537100QU
BnSWEET44	BnaC03G0549400ZS
BnSWEET44	BnaC03G0543800GG
BnSWEET44	BnaC03G0474400ZY
BnSWEET44	BnaC03G0416100SL
BnSWEET45	BnaC03G0492600WE
BnSWEET45	BnaC03G0478900NO
BnSWEET45	BnaC03G0527400TA
BnSWEET45	BnaC03G0554700QU
BnSWEET45	BnaC03G0568600ZS
BnSWEET45	BnaC03G0561400GG
BnSWEET45	BnaC03G0491100ZY
BnSWEET45	BnaC03G0432800SL
BnSWEET46	BnaC04G0392000WE
BnSWEET46	BnaC04G0342100NO
BnSWEET46	BnaC04G0364700TA
BnSWEET46	BnaC04G0348700QU
BnSWEET46	BnaC04G0401300ZS
BnSWEET46	BnaC04G0349200GG
BnSWEET46	BnaC04G0356400ZY
BnSWEET46	BnaC04G0372600SL
BnSWEET47	BnaC05G0177900WE
BnSWEET47	BnaC05G0179100NO
BnSWEET47	BnaC05G0179900TA
BnSWEET47	BnaC05G0142400QU
BnSWEET47	BnaC05G0184800ZS
BnSWEET47	BnaC05G0178200GG
BnSWEET47	BnaC05G0203100SL
BnSWEET48	BnaC05G0429800WE
BnSWEET48	BnaC05G0436300NO
BnSWEET48	BnaC05G0432800TA
BnSWEET48	BnaC05G0392000QU
BnSWEET48	BnaC05G0454700ZS
BnSWEET48	BnaC05G0445300GG
BnSWEET48	BnaC05G0456000ZY
BnSWEET48	BnaC05G0423000SL
BnSWEET49	BnaC07G0304700WE
BnSWEET49	BnaC07G0294900NO
BnSWEET49	BnaC07G0300700TA
BnSWEET49	BnaC07G0291300QU
BnSWEET49	BnaC07G0311600ZS
BnSWEET49	BnaC07G0298600GG
BnSWEET49	BnaC07G0285900ZY
BnSWEET49	BnaC07G0273900SL
BnSWEET50	BnaC07G0364900WE
BnSWEET50	BnaC07G0355100NO
BnSWEET50	BnaC07G0359900TA
BnSWEET50	BnaC07G0351300QU
BnSWEET50	BnaC07G0371100ZS
BnSWEET50	BnaC07G0358800GG
BnSWEET50	BnaC07G0346000ZY
BnSWEET50	BnaC07G0333700SL
BnSWEET51	BnaC06G0200900WE
BnSWEET51	BnaC07G0384500NO
BnSWEET51	BnaC07G0393200TA
BnSWEET51	BnaC07G0384200QU
BnSWEET51	BnaC07G0404600ZS
BnSWEET51	BnaC07G0391000GG
BnSWEET51	BnaC07G0378600ZY
BnSWEET51	BnaC07G0365200SL
BnSWEET52	BnaC07G0404000WE
BnSWEET52	BnaC07G0439500NO
BnSWEET52	BnaC07G0447100TA
BnSWEET52	BnaC07G0437500QU
BnSWEET52	BnaC07G0461000ZS
BnSWEET52	BnaC07G0445600GG
BnSWEET52	BnaC07G0432400ZY
BnSWEET52	BnaC07G0418100SL
BnSWEET53	BnaC08G0116100WE
BnSWEET53	BnaC08G0133600NO
BnSWEET53	BnaC08G0144800TA
BnSWEET53	BnaC08G0123700QU
BnSWEET53	BnaC08G0164100ZS
BnSWEET53	BnaC08G0112400GG
BnSWEET53	BnaC08G0125000ZY
BnSWEET53	BnaC08G0143900SL
BnSWEET54	BnaC08G0220400WE
BnSWEET54	BnaC08G0231800NO
BnSWEET54	BnaC08G0243300TA
BnSWEET54	BnaC08G0222100QU
BnSWEET54	BnaC08G0266500ZS
BnSWEET54	BnaC08G0211300GG
BnSWEET54	BnaC08G0226300ZY
BnSWEET54	BnaC08G0242400SL
BnSWEET55	BnaC08G0244200WE
BnSWEET55	BnaC08G0255000NO
BnSWEET55	BnaC08G0267600TA
BnSWEET55	BnaC08G0246000QU
BnSWEET55	BnaC08G0291300ZS
BnSWEET55	BnaC08G0235300GG
BnSWEET55	BnaC08G0250400ZY
BnSWEET55	BnaC08G0265500SL
BnSWEET56	BnaC09G0070300WE
BnSWEET56	BnaC09G0031000NO
BnSWEET56	BnaC09G0065300TA
BnSWEET56	BnaC09G0065700QU
BnSWEET56	BnaC09G0060900ZS
BnSWEET56	BnaC09G0042000GG
BnSWEET56	BnaC09G0048900ZY
BnSWEET57	BnaC09G0304900WE
BnSWEET57	BnaC09G0274800NO
BnSWEET57	BnaC09G0322600TA
BnSWEET57	BnaC09G0311500QU
BnSWEET57	BnaC09G0327100ZS
BnSWEET57	BnaC09G0286700GG
BnSWEET57	BnaC09G0275900ZY
BnSWEET57	BnaC09G0152000SL
BnSWEET58	BnaC09G0330000WE
BnSWEET58	BnaC09G0299400NO
BnSWEET58	BnaC09G0347200TA
BnSWEET58	BnaC09G0335200QU
BnSWEET58	BnaC09G0352800ZS
BnSWEET58	BnaC09G0309900GG
BnSWEET58	BnaC09G0299200ZY
BnSWEET58	BnaC09G0176100SL
BnSWEET59	BnaC09G0501400WE
BnSWEET59	BnaC09G0467200NO
BnSWEET59	BnaC09G0510100TA
BnSWEET59	BnaC09G0493500QU
BnSWEET59	BnaC09G0529200ZS
BnSWEET59	BnaC09G0475000GG
BnSWEET59	BnaC09G0476900ZY
BnSWEET59	BnaC09G0358200SL
BnSWEET60	BnaA01G0142000GG
BnSWEET61	BnaA10G0040100GG
BnSWEET62	BnaC09G0053600GG
BnSWEET63	BnaA01G0113200NO
BnSWEET64	BnaA02G0392600NO
BnSWEET65	BnaA02G0392700NO
BnSWEET66	BnaA10G0028800NO
BnSWEET67	BnaC02G0484700NO
BnSWEET68	BnaC09G0043000NO
BnSWEET69	BnaC09G0255700NO
BnSWEET70	Bnascaffold1146G0000300NO
BnSWEET71	BnaA01G0092200QU
BnSWEET72	BnaC02G0521800QU
BnSWEET73	BnaC02G0521900QU
BnSWEET74	BnaC09G0077400QU
BnSWEET75	BnaC09G0284000QU
BnSWEET76	BnaA08G0230800SL
BnSWEET77	BnaA10G0066300SL
BnSWEET78	Bnascaffold1984G0000200SL
BnSWEET79	BnaA01G0073400TA
BnSWEET80	BnaC02G0447800TA
BnSWEET81	BnaC02G0447900TA
BnSWEET82	BnaC09G0077100TA
BnSWEET83	BnaC09G0297100TA
BnSWEET84	BnaA02G0392100WE
BnSWEET85	BnaA02G0392200WE
BnSWEET86	BnaA06G0314500WE
BnSWEET87	BnaA06G0409400WE
BnSWEET88	BnaA08G0089000WE
BnSWEET89	BnaA09G0071700WE
BnSWEET90	BnaC02G0514900WE
BnSWEET91	BnaC02G0515000WE
BnSWEET92	BnaC09G0082100WE
BnSWEET93	BnaA01G0144200ZY
BnSWEET94	BnaA10G0018000ZY
BnSWEET95	BnaC05G0176400ZY
BnSWEET96	Bnascaffold0026G0043100ZS
