# Supplementary material for: Pan-genome analysis and abiotic stress expression of the SWEET gene family in Brassica napus
Source: Front Plant Sci. 2026 May 26;17:1846550. doi: 10.3389/fpls.2026.1846550 (PMC13246404; doi:10.3389/fpls.2026.1846550)
Supplement: Supplementary file 1 [file DataSheet1.zip › Table S3.xls]

## Sheet: Br.Bn.Bo
Table S3. Duplication modes of the BnSWEET gene family across eight Brassica napus cultivars.
	Singleton	Dispersed	Proximal	Tandem	WGD/Segmental	Total
ZS11	0	5	0	0	53	58
Zheyou7	0	2	0	0	25	27
Westar	0	3	1	1	58	63
Tapidor	0	3	0	1	57	61
Shengli	1	2	0	0	51	54
Quinta	0	3	0	1	57	61
No2127	0	1	1	0	60	62
Gangan	0	2	0	0	56	58
