# Supplementary material for: Pan-genome analysis and abiotic stress expression of the SWEET gene family in Brassica napus
Source: Front Plant Sci. 2026 May 26;17:1846550. doi: 10.3389/fpls.2026.1846550 (PMC13246404; doi:10.3389/fpls.2026.1846550)
Supplement: Supplementary file 1 [file DataSheet1.zip › Table S4.xls]

## Sheet: SWEET_KaKs_Matrix_Final
Table S4 Matrix of Ka/Ks ratios for the BnSWEET gene family in the B. napus pan-genome.
BnSWEET10	BnSWEET13	BnSWEET15	BnSWEET16	BnSWEET18	BnSWEET19	BnSWEET2	BnSWEET20	BnSWEET21	BnSWEET22	BnSWEET24	BnSWEET25	BnSWEET27	BnSWEET28	BnSWEET29	BnSWEET3	BnSWEET30	BnSWEET31	BnSWEET32	BnSWEET33	BnSWEET34	BnSWEET35	BnSWEET37	BnSWEET38	BnSWEET39	BnSWEET4	BnSWEET40	BnSWEET41	BnSWEET42	BnSWEET45	BnSWEET46	BnSWEET47	BnSWEET48	BnSWEET49	BnSWEET5	BnSWEET50	BnSWEET51	BnSWEET52	BnSWEET53	BnSWEET54	BnSWEET55	BnSWEET56	BnSWEET58	BnSWEET59	BnSWEET6	BnSWEET8	BnSWEET9
0.0514324	0.863311	0.348255	0.531065	0.346409	0.397039	0.4521	0.347299	0.365441	0.585479	0.988686	0.522634	0.123671	0.0716251	0.368803	0.792569	1.05172	0.500699	0.555556	0.372194	2.32544	0.352603	1.29801	0.664015	0.329511	0.214644	0.662637	0.234545	2.47076	0.499396	0.0581057	0.17244	1.0298	0.423223	0.12882	0.183986	2.23231	0.109154	0.407405	0.045928	0.41998	0.50248	1.37881	0.532234	0.605879	1.99696	0.350087
0.022274	0.863311	0.399366	0.44786	0.346409	0.397039	0.429999	0.329869	0.365441	0.56101	0.677706	0.181726	0.123671	0.0716251	0.368803	0.728674	0.686454	0.500699	0.902655	0.372194	1.94191	0.352603	0.624869	0.664015	0.329511	0.214644	0.662637	0.707949	2.47076	0.499396	0.0581057	0.179784	0.0873376	0.485099	0.0575169	0.183986	0.382474	0.109154	0.407405	0.045928	0.398839	0.706883	2.77716	0.532234	0.849419	0.340333	0.491338
0.022274	0.863311	0.173556	0.44786	0.346409	0.397039	0.429999	0.347299	0.365441	0.587265	1.19341	0.621064	0.123671	0.0716251	0.368803	0.792569	1.1169	0.500699	0.902655	0.693436	2.32544	0.352603	0.740402	1.12382	0.329511	0.214644	0.662637	0.707949	2.47076	0.566221	0.0581057	0.229377	0.291942	1.07415	0.0575169	0.183986	2.66768	0.109154	0.672605	0.045928	0.398839	0.706883	2.77716	0.532234	0.975698	0.328944	0.491338
0.022274	0.863311	0.298329	0.398565	0.346409	0.397039	0.4521	0.614795	0.365441	0.764156	0.695072	0.522634	0.401454	0.0716251	0.554302	0.423426	NA	0.500699	0.555556	0.372194	2.32544	0.352603	0.740402	1.13752	0.329511	0.62614	0.662637	0.707949	2.34304	0.499396	0.0581057	0.0975142	0.291942	0.485099	0.12882	0.183986	NA	0.109154	0.407405	0.045928	0.41998	0.421138	2.77716	0.216114	0.36058	0.697857	0.491338
0.022274	0.804662	0.177643	0.398565	0.144287	0.397039	0.4521	0.307074	0.365441	0.587265	1.19341	0.181726	0.699959	0.0716251	0.368803	1.93704	NA	0.500699	0.902655	0.372194	2.32544	0.352603	1.29801	0.371614	0.329511	0.982388	0.662637	0.758239	2.34304	0.735907	0.0581057	0.179784	0.291942	0.596913	0.0575169	0.183986	NA	0.109154	0.407405	0.045928	0.398839	0.706883	2.77716	0.532234	0.975698	0.328944	0.350832
0.0514324	0.804662	0.0685484	0.526452	0.272889	0.397039	0.429999	0.307074	0.365441	0.484944	0.695072	0.621064	0.699959	0.0716251	0.368803	0.292218	NA	0.500699	0.902655	0.575065	1.94191	0.352603	NA	0.371614	0.329511	0.982388	0.662637	0.758239	2.47076	0.735907	0.0581057	0.179784	0.440417	0.525687	0.0575169	0.183986	NA	0.109154	0.672605	0.045928	0.398839	0.518818	2.77716	0.532234	0.87545	0.329511	0.350832
0.0514324	0.863311	0.400015	0.526452	0.216366	0.34621	0.4521	0.249831	0.365441	1.06682	1.19341	0.522634	0.684733	0.0716251	0.368803	1.93704	NA	0.500699	0.902655	0.575065	1.94191	0.352603	NA	0.371614	0.329511	0.982388	0.662637	0.758239	2.34304	0.765789	0.0581057	0.229377	0.291942	0.446389	0.12882	0.183986	NA	0.109154	0.407405	0.045928	0.378499	0.706883	1.37881	0.532234	0.975698	0.329511	0.66636
NA	NA	0.0562691	0.44786	0.144287	0.397039	0.429999	NA	NA	0.547679	0.86194	0.181726	0.699959	0.0716251	NA	1.93704	NA	0.500699	0.902655	0.372194	1.94191	0.352603	NA	0.371614	NA	0.982388	0.662637	0.758239	NA	0.735907	NA	0.229377	0.47803	0.423223	0.0575169	0.183986	NA	0.109154	0.407405	NA	0.398839	0.518818	1.37881	0.532234	0.36058	0.328944	0.66636
NA	NA	0.300948	0.44786	0.144287	0.397039	0.429999	NA	NA	0.583995	0.970784	0.621064	0.699959	0.0716251	NA	0.292218	NA	0.500699	0.555556	0.693436	1.92609	0.352603	NA	0.371614	NA	0.982388	0.662637	0.758239	NA	0.765789	NA	0.0747539	0.0873376	0.485099	0.0575169	0.183986	NA	0.109154	0.407405	NA	0.398839	0.421138	1.37881	0.216114	0.87545	0.697857	0.66636
NA	NA	0.298292	0.531065	0.144287	0.34621	0.4521	NA	NA	1.06682	0.695072	0.522634	0.677486	0.0716251	NA	1.93704	NA	0.500699	0.555556	0.693436	2.32544	0.352603	NA	0.366971	NA	0.982388	0.662637	0.666768	NA	0.735907	NA	0.283099	0.0873376	0.596913	0.12882	0.183986	NA	0.109154	0.329579	NA	0.378499	0.706883	1.37881	0.532234	0.975698	0.69748	0.350832
NA	NA	NA	0.356519	0.272889	0.34621	0.4521	NA	NA	0.602762	0.970784	0.181726	0.699959	0.0716251	NA	0.292218	NA	0.500699	0.555556	0.372194	2.32544	0.352603	NA	0.371614	NA	0.214644	0.662637	0.707949	NA	0.735907	NA	0.189681	0.0873376	1.07415	0.0575169	0.183986	NA	0.109154	0.407405	NA	0.41998	0.706883	1.37881	0.400935	0.975698	0.69748	0.350087
NA	NA	NA	0.44786	0.272889	0.397039	0.429999	NA	NA	0.602762	0.661634	0.621064	0.699959	0.0716251	NA	1.93704	NA	0.500699	0.579581	0.372194	1.94191	0.352603	NA	0.366971	NA	0.214644	0.662637	0.782926	NA	0.735907	NA	0.0747539	0.0873376	0.596913	0.323899	0.183986	NA	0.109154	0.672605	NA	0.41998	0.421138	2.77716	0.400935	0.36058	0.420421	0.350087
NA	NA	NA	NA	0.272889	0.397039	NA	NA	NA	0.526842	0.970784	0.495541	0.677486	0.0716251	NA	0.292218	NA	NA	0.555556	0.372194	NA	NA	NA	0.371614	NA	0.214644	NA	0.707949	NA	0.735907	NA	0.0747539	1.0298	0.561679	0.734063	NA	NA	NA	0.407405	NA	0.398839	0.840708	NA	0.400935	0.975698	0.697857	NA
NA	NA	NA	NA	0.144287	0.34621	NA	NA	NA	0.63125	0.685052	0.669232	0.684733	0.0716251	NA	0.0545798	NA	NA	NA	0.372194	NA	NA	NA	0.371614	NA	NA	NA	NA	NA	0.765789	NA	0.196295	1.0298	0.222917	0.323899	NA	NA	NA	0.329579	NA	0.398839	0.840708	NA	0.400935	0.605879	NA	NA
NA	NA	NA	NA	0.272889	0.397039	NA	NA	NA	0.605009	1.21647	0.556206	0.684733	0.0716251	NA	1.93704	NA	NA	NA	0.575065	NA	NA	NA	0.366971	NA	NA	NA	NA	NA	0.735907	NA	0.251023	1.0298	0.525687	0.0575169	NA	NA	NA	0.672605	NA	0.41998	NA	NA	0.400935	0.849419	NA	NA
NA	NA	NA	NA	0.346409	0.397039	NA	NA	NA	0.585929	NA	0.522634	0.699959	NA	NA	1.93704	NA	NA	NA	0.372194	NA	NA	NA	0.371614	NA	NA	NA	NA	NA	0.735907	NA	NA	0.62274	0.446389	NA	NA	NA	NA	0.407405	NA	0.398839	NA	NA	0.532234	0.684499	NA	NA
NA	NA	NA	NA	0.0382926	NA	NA	NA	NA	0.355577	NA	0.181726	0.699959	NA	NA	1.93704	NA	NA	NA	0.372194	NA	NA	NA	1.13752	NA	NA	NA	NA	NA	0.566221	NA	NA	1.0298	0.423223	NA	NA	NA	NA	0.407405	NA	0.398839	NA	NA	0.532234	0.605879	NA	NA
NA	NA	NA	NA	0.284574	NA	NA	NA	NA	NA	NA	0.621064	0.684733	NA	NA	0.0545798	NA	NA	NA	0.372194	NA	NA	NA	1.13752	NA	NA	NA	NA	NA	0.893692	NA	NA	0.291942	0.596913	NA	NA	NA	NA	0.329579	NA	NA	NA	NA	NA	NA	NA	NA
NA	NA	NA	NA	NA	NA	NA	NA	NA	NA	NA	NA	0.123671	NA	NA	0.728674	NA	NA	NA	0.575065	NA	NA	NA	0.664015	NA	NA	NA	NA	NA	0.566221	NA	NA	NA	0.561679	NA	NA	NA	NA	0.407405	NA	NA	NA	NA	NA	NA	NA	NA
NA	NA	NA	NA	NA	NA	NA	NA	NA	NA	NA	NA	0.289703	NA	NA	0.728674	NA	NA	NA	NA	NA	NA	NA	NA	NA	NA	NA	NA	NA	NA	NA	NA	NA	0.222917	NA	NA	NA	NA	NA	NA	NA	NA	NA	NA	NA	NA	NA
NA	NA	NA	NA	NA	NA	NA	NA	NA	NA	NA	NA	0.289703	NA	NA	0.728674	NA	NA	NA	NA	NA	NA	NA	NA	NA	NA	NA	NA	NA	NA	NA	NA	NA	0.485099	NA	NA	NA	NA	NA	NA	NA	NA	NA	NA	NA	NA	NA
NA	NA	NA	NA	NA	NA	NA	NA	NA	NA	NA	NA	NA	NA	NA	NA	NA	NA	NA	NA	NA	NA	NA	NA	NA	NA	NA	NA	NA	NA	NA	NA	NA	0.423223	NA	NA	NA	NA	NA	NA	NA	NA	NA	NA	NA	NA	NA
